# Supplementary material for: A possible pattern in the evolution of male meiotic cytokinesis in angiosperms
Source: AoB Plants. 2024 Mar 26;16(2):plae017. doi: 10.1093/aobpla/plae017 (PMC10998459; doi:10.1093/aobpla/plae017)
Supplement: plae017_suppl_Supplementary_Table_S1 [file plae017_suppl_supplementary_table_s1.xlsx]

## Sheet: Angiosperms
Table S1. Cytokinetic directions in various families of angiosperms; families with confirmed or possible bidirectional cytokinesis in male meiosis are highlighted
	Centripetal	Centrifugal	Bidirectional	Reference
Agavaceae
Hosta sp.		yes		Penet et al., Ann Bot, 2005, 95:331-43
Alismataceae
Alisma canaliculatum		yes		Nadot et al., 2006a, Protoplasma, 228:55-64
Alliaceae
Allium ursinum		yes		Nadot et al., 2006b. In Columbus, Friar, Hamilton, Porter, Prince, Simpson [eds.], Monocots: Comparative biology and evolution, 97– 103. Rancho Santa Ana Botanic Garden, Claremont, California, USA.
Annonaceae
Pseuduvaria trimera			yes?	Li and Xu, Protoplasma, 2019, 256:53-68
Mitrephora thorelii			Yes	This paper
Mitrephora tomentosa			yes?	Li et al., Diversity, 2023, 15, 898
Araceae
Aglaonema costatum		yes		Nadot et al., Am J Bot, 2008, 95:1426-36
Anthurium hookeri		yes		Nadot et al., 2006a, Protoplasma, 228:55-64
Pinellia ternata		yes		Liu et al., Genet Mol Res, 2012, 11:112-2
Arecaceae
Gaussia attenuata		yes		Sannier et al., 2007, Int. J. Plant Sci. 168:877–888
Serenoa repens		yes		Sannier et al., 2006, Bot J Linn Soc, 151: 93– 102
Copernicia hospita	yes			Sannier et al., 2006, Bot J Linn Soc, 151: 93– 102
Allagoptera arenaria	yes			Sannier et al., 2006, Bot J Linn Soc, 151: 93– 102
Butia sp		yes		Sannier et al., 2006, Bot J Linn Soc, 151: 93– 102
Dypsis decaryi		yes		Sannier et al., 2006, Bot J Linn Soc, 151: 93– 102
Veitchia spiralis		yes		Sannier et al., 2006, Bot J Linn Soc, 151: 93– 102
Hyphaene coriacea	yes			Sannier et al., 2006, Bot J Linn Soc, 151: 93– 102
Caryota mitis		yes		Sannier et al., 2006, Bot J Linn Soc, 151: 93– 102
Sabal maritima		yes		Sannier et al., 2007, Int. J. Plant Sci. 168:877–888
Bismarckia nobilis	yes			Sannier et al., 2007, Int. J. Plant Sci. 168:877–888
Trachycarpus fortunei	yes			Sannier et al., 2007, Int. J. Plant Sci. 168:877–888
Asphodelaceae
Kniphofia praecox		yes		Penet et al., Ann Bot, 2005, 95:331-43
Bulbine alooides		yes		Nadot et al., 2006b. In Columbus, Friar, Hamilton, Porter, Prince, Simpson [eds.], Monocots: Comparative biology and evolution, 97– 103. Rancho Santa Ana Botanic Garden, Claremont, California, USA.
Trachyandra muricata		yes		Penet et al., Ann Bot, 2005, 95:331-43
Bulbinella nutans		yes		Penet et al., Ann Bot, 2005, 95:331-43
Phormium tenax		yes		Ressayre, Am J Bot, 2005, 92:576-83
Asphodelus albus		yes		Ressayre, Am J Bot, 2005, 92:576-83
Aristolochiaceae
Aristolochia steuensii			yes?	Gonzalez et al., 2001, Bot J Linn Soc, 137: 221-242
Asarum eumpaeum			yes?	Gonzalez et al., 2001, Bot J Linn Soc, 137: 221-242
Asteracea
C. caerulea	yes			Blackmore and Barnes, Ann Bot, 1988, 62:605-614
Brassicaceae
Arabidopsis thaliana	yes			Nadot et al., Am J Bot, 2008, 95:1426-36
Bromeliaceae
Hohenbergia stellata		yes		Nadot et al., Am J Bot, 2008, 95:1426-36
Vriesea sp.		yes		Nadot et al., Am J Bot, 2008, 95:1426-36
Fosterella penduliflora		yes		Nadot et al., Am J Bot, 2008, 95:1426-36
Calycanthaceae
Calycanthus floridus			yes?	Albert B et al., Am J Bot, 2011, 98:189-96
Cannaceae
Canna sp.		yes		Nadot et al., Am J Bot, 2008, 95:1426-36
Caricaceae
Carica papaya	yes			Nadot et al., Am J Bot, 2008, 95:1426-36
Commelinaceae
Tradescantia x andersoniana		yes		Nadot et al., 2006a, Protoplasma, 228:55-64
Convallariaceae
Convallaria majalis		yes		Nadot et al., 2006b. In Columbus, Friar, Hamilton, Porter, Prince, Simpson [eds.], Monocots: Comparative biology and evolution, 97– 103. Rancho Santa Ana Botanic Garden, Claremont, California, USA.
Dioscoreaceae
Dioscorea communis	yes			Nadot et al., 2006a, Protoplasma, 228:55-64
Haemodoraceae
Wachendorfia paniculata		yes		Nadot et al., 2006a, Protoplasma, 228:55-64
Hemerocallidaceae
Phormium tenax		yes		Ressayre et al., Am J Bot, 2005, 92:576-83
Dianella tasmanica		yes		Nadot et al., 2006a, Protoplasma, 228:55-64
Hemerocallis fulva		yes		Penet et al., Ann Bot, 2005, 95:331-43
Hyacinthaceae
Ornithogalum longebracteatum		yes		Penet et al., Ann Bot, 2005, 95:331-43
Hypoxidaceae
Hypoxidia maheensis		yes		Penet et al., Ann Bot, 2005, 95:331-43; Nadot et al., 2006b. In Columbus, Friar, Hamilton, Porter, Prince, Simpson [eds.], Monocots: Comparative biology and evolution, 97– 103. Rancho Santa Ana Botanic Garden, Claremont, California, USA.
Iridaceae
Iris pseudacorus	yes			Penet et al., Ann Bot, 2005, 95:331-43
Ferraria crispa	yes			Penet et al., Ann Bot, 2005, 95:331-43
Watsonia aletroides	yes			Penet et al., Ann Bot, 2005, 95:331-43
Moraea bipartita		yes		Penet et al., Ann Bot, 2005, 95:331-43; Nadot et al., 2006b. In Columbus, Friar, Hamilton, Porter, Prince, Simpson [eds.], Monocots: Comparative biology and evolution, 97– 103. Rancho Santa Ana Botanic Garden, Claremont, California, USA.
Dietes grandiflora	yes			Nadot et al., 2006a, Protoplasma, 228:55-64
Libertia formosa	yes			Penet et al., Ann Bot, 2005, 95:331-43; Nadot et al., 2006b. In Columbus, Friar, Hamilton, Porter, Prince, Simpson [eds.], Monocots: Comparative biology and evolution, 97– 103. Rancho Santa Ana Botanic Garden, Claremont, California, USA.
Sisyrinchium striatum	yes			Nadot et al., 2006a, Protoplasma, 228:55-64
Babiana disticha	yes			Penet et al., Ann Bot, 2005, 95:331-43; Nadot et al., 2006b. In Columbus, Friar, Hamilton, Porter, Prince, Simpson [eds.], Monocots: Comparative biology and evolution, 97– 103. Rancho Santa Ana Botanic Garden, Claremont, California, USA.
Chasmanthe floribunda	yes			Penet et al., Ann Bot, 2005, 95:331-43; Nadot et al., 2006b. In Columbus, Friar, Hamilton, Porter, Prince, Simpson [eds.], Monocots: Comparative biology and evolution, 97– 103. Rancho Santa Ana Botanic Garden, Claremont, California, USA.
Gladiolus italicus	yes			Penet et al., Ann Bot, 2005, 95:331-43
Freesia alba	yes			Penet et al., Ann Bot, 2005, 95:331-43
Ixia lutea	yes			Penet et al., Ann Bot, 2005, 95:331-43
Liliaceae
Lilium sp.		yes		Zhang et al., 2017, Plant Cell Rep, 36:1641-1653
Magnoliaceae
Magnolia denudata			yes	Hu et al., 2021, Protoplasma 258:621-632
Magnolia tripetala			yes?	Brown and Lemmon, 1992, J Cell Sci, 103, 1031–1038
Nymphaeaceae
Nymphaea colorata			yes	Wu et al., 2021, Plant Signal. Behav. 16:1913308
Nymphaea capensis			yes	Gabarayeva et al., 2001, Nordic J Bot, 21, 529-548
Onagraceae
Chamerion angustifolium	yes			Nadot et al., Am J Bot, 2008, 95:1426-36
Epilobium roseum	yes			Albert et al., Ann Bot, 2010, 106:557-64
Orchidaceae
Tainia penangiana		yes		Penet et al., Ann Bot, 2005, 95:331-43
Paeoniaceae
Paeonia potanini	yes			Nadot et al., Am J Bot, 2008, 95:1426-36
Papaveraceae
Chelidonium majus	yes			Nadot et al., Am J Bot, 2008, 95:1426-36
Piperaceae
Piper ornatum			yes?	Nadot et al., Am J Bot, 2008, 95:1426-36
Poaceae
Paspalum conspersum		yes		Janke et al., Genet Mol Res, 2013, 12:4948-57
Brachiaria dictyoneura		yes		Risso-Pascotto et al., Genet Mol Res, 2006, 5:837-45
Brachiaria ruziziensis		yes		Risso-Pascotto et al., Plant Cell Rep, 2005, 23:522-7
Brachiaria nigropedata		yes		Utsunomiya et a l., Biocell, 2005, 29:295-301
Paspalum jesuiticum		yes		Bernardo et al., Genet Mol Res, 2014, 13:255-61
Pontederiaceae
Pontederia cordata		yes		Ressayre et al., 2001, Int J Plant Sci, 162:1219-1224
Potamogetonaceae
Potamogeton illinoensis		yes		Nunes et al., Ann Bot, 2009, 104:1011-5
Potamogeton polygonus		yes		Nunes et al., Ann Bot, 2009, 104:1011-5
Potamogeton pusillus		yes		Nunes et al., Ann Bot, 2009, 104:1011-5
Proteaceae
Protea lepicarpodendron	yes			Ressayre et al., Am J Bot, 2005, 92:576-83
Paranomus reflexus	yes			Albert et al., Ann Bot, 2010, 106:557-64
Ranunculaceae
Helleborus foetidus	yes			Ressayre et al., Am J Bot, 2005, 92:576-83
Solanaceae
N. sylvestris	yes			Ressayre et al., Am J Bot, 2002, 89:393-400
N. tabacum	yes			Ressayre et al., Am J Bot, 2002, 89:393-400; Ressayre, et al., Protoplasma, 2003, 221:257-68
Strelitziaceae
Strelitzia juncea		yes		Nadot et al., 2006a, Protoplasma, 228:55-64
Tecophilaeaceae
Cyanella alba	yes			Penet et al., Ann Bot, 2005, 95:331-43
Typhaceae
Typha latifolia L.		yes		Nadot et al., Am J Bot, 2008, 95:1426-36
Zingiberaceae
Amomum subulatum		yes		Nadot et al., Am J Bot, 2008, 95:1426-36
